# Supplementary material for: Severity of Unconstrained Simultaneous Bilateral Slips: The Impact of Frontal Plane Feet Velocities Relative to the Center of Mass to Classify Slip-Related Falls and Recoveries
Source: Front Public Health. 2022 Jul 11;10:898161. doi: 10.3389/fpubh.2022.898161 (PMC9309647; doi:10.3389/fpubh.2022.898161)
Supplement: Supplementary file 1 [file Data_Sheet_1.xlsx]

## Sheet: Abbreviation
Models 1 & 2
FTVrelativetoCOM_VL_Min/Max= Foot Velocity – COM velocity (depending on the direction of motion)
AP_FTVrelativetoCOM_VL_Min/Max ⊕ = Foot is faster and accelerating forward and away from the COM; ⊖ = Foot is slower, and the CoM is accelerating towards and away from the foot.
ML_FTVrelativetoCOM_VL_Min/Max ⊕ = Foot is accelerating away laterally from COM; VX_RF/LF_COM ⊖ = Foot is moving inward medially towards COM.
1. AP_DFTVrelativetoCOM_VL_Min; Peak Dominant BoS anteroposterior velocity relative to CoM ⊖
2. AP_DFTVrelativetoCOM_VL_Max; Peak Dominant BoS anteroposterior velocity relative to CoM ⊕
3. ML_DFTVrelativetoCOM_VL_Min; Peak Dominant BoS mediolateral velocity relative to CoM ⊖
4. ML_DFTVrelativetoCOM_VL_Max; Peak Dominant BoS mediolateral velocity relative to CoM ⊕
5. AP_NDFTVrelativetoCOM_VL_Min; Peak Non-Dominant BoS anteroposterior velocity relative to CoM ⊖
6. AP_NDFTVrelativetoCOM_VL_Max; Peak Non-Dominant BoS anteroposterior velocity relative to CoM ⊕
7. ML_NDFTVrelativetoCOM_VL_Min; Peak Non-Dominant BoS mediolateral velocity relative to CoM ⊖
8. ML_NDFTVrelativetoCOM_VL_Max; Peak Non-Dominant BoS mediolateral velocity relative to CoM ⊕
Models 3 & 4
Y_Peak_L: Peak Mediolateral L -> Y ⊕ = Lateral Counter-clockwise rotation; Y ⊖ = Contra-lateral Clockwise rotation
X_Peak_L; Peak Anteroposterior L -> X ⊕ = Backward Momentum; X ⊖ = Forward Momentum
Frontal View; when you are facing the participant. And the participant is moving towards you
1. AP_D_UPPER_Body_Ang_Momentum_VL_Min; Peak AP Backward L Dominant Upper Body ⊖
2. AP_D_UPPER_Body_Ang_Momentum_VL_Max; Peak AP Forward L Dominant Upper Body ⊕
3. ML_D_UPPER_Body_Ang_Momentum_VL_Min; Peak ML Clockwise L Dominant Upper Body ⊖
4. ML_D_UPPER_Body_Ang_Momentum_VL_Max; Peak ML Counter-Clockwise Dominant Upper Body ⊕
5. AP_ND_UPPER_Body_Ang_Momentum_VL_Min; Peak AP Backward L Non-Dominant Upper Body ⊖
6. AP_ND_UPPER_Body_Ang_Momentum_VL_Max; ……⊕
7. ML_ND_UPPER_Body_Ang_Momentum_VL_Min ⊖
8. ML_ND_UPPER_Body_Ang_Momentum_VL_Max ⊕
9. AP_RTA_IW_VL_Min; Peak AP Trunk L moving backward ⊖
10. AP_RTA_IW_VL_Max; Peak AP Trunk L moving forward ⊕
11. ML_RTA_IW_VL_Min; Peak ML Trunk L moving clockwise ⊖
12. ML_RTA_IW_VL_Max; Peak ML Trunk L moving counter-clockwise ⊕

## Sheet: LDA Model 1
DISCRIMINANT
/GROUPS=FALLS(0 1)
/VARIABLES=ML_DFTVrelativetoCOM_VL_Min ML_DFTVrelativetoCOM_VL_Max ML_NDFTVrelativetoCOM_VL_Min
ML_NDFTVrelativetoCOM_VL_Max
/ANALYSIS ALL
/METHOD=WILKS
/PIN=.05
/POUT=.10
/PRIORS EQUAL
/HISTORY
/STATISTICS=MEAN STDDEV UNIVF BOXM COEFF RAW CORR COV TABLE CROSSVALID
/PLOT=CASES
/CLASSIFY=NONMISSING POOLED.
Discriminant
Notes
Output Created		31-AUG-2021 01:38:28
Comments
Input	Active Dataset	DataSet3
	Filter	<none>
	Weight	<none>
	Split File	<none>
	N of Rows in Working Data File	120
Missing Value Handling	Definition of Missing	User-defined missing values are treated as missing in the analysis phase.
	Cases Used	In the analysis phase, cases with no user- or system-missing values for any predictor variable are used. Cases with user-, system-missing, or out-of-range values for the grouping variable are always excluded.
Syntax		DISCRIMINANT /GROUPS=FALLS(0 1) /VARIABLES=ML_DFTVrelativetoCOM_VL_Min ML_DFTVrelativetoCOM_VL_Max ML_NDFTVrelativetoCOM_VL_Min ML_NDFTVrelativetoCOM_VL_Max /ANALYSIS ALL /METHOD=WILKS /PIN=.05 /POUT=.10 /PRIORS EQUAL /HISTORY /STATISTICS=MEAN STDDEV UNIVF BOXM COEFF RAW CORR COV TABLE CROSSVALID /PLOT=CASES /CLASSIFY=NONMISSING POOLED.
Resources	Processor Time	00:00:00.06
	Elapsed Time	00:00:00.09
Analysis Case Processing Summary
Unweighted Cases		N	Percent
Valid		60	50
Excluded	Missing or out-of-range group codes	0	0
	At least one missing discriminating variable	0	0
	Both missing or out-of-range group codes and at least one missing discriminating variable	60	50
	Total	60	50
Total		120	100
Group Statistics
FALLS		Mean	Std. Deviation	Valid N (listwise)
				Unweighted	Weighted
Recovery	ML_DFTVrelativetoCOM_VL_Min	-0.433834	0.37812	40	40
	ML_DFTVrelativetoCOM_VL_Max	0.481181	0.314117	40	40
	ML_NDFTVrelativetoCOM_VL_Min	-0.504857	0.342874	40	40
	ML_NDFTVrelativetoCOM_VL_Max	0.51237	0.320005	40	40
Fall	ML_DFTVrelativetoCOM_VL_Min	-0.992565	0.742527	20	20
	ML_DFTVrelativetoCOM_VL_Max	0.972002	0.642731	20	20
	ML_NDFTVrelativetoCOM_VL_Min	-1.06764	0.791754	20	20
	ML_NDFTVrelativetoCOM_VL_Max	0.926322	0.463679	20	20
Total	ML_DFTVrelativetoCOM_VL_Min	-0.620078	0.585329	60	60
	ML_DFTVrelativetoCOM_VL_Max	0.644788	0.50269	60	60
	ML_NDFTVrelativetoCOM_VL_Min	-0.692453	0.592589	60	60
	ML_NDFTVrelativetoCOM_VL_Max	0.650354	0.419108	60	60
Tests of Equality of Group Means
	Wilks' Lambda	F	df1	df2	Sig.
ML_DFTVrelativetoCOM_VL_Min	0.794083	15.0402	1	58	0.000271079
ML_DFTVrelativetoCOM_VL_Max	0.784557	15.9271	1	58	0.000187284
ML_NDFTVrelativetoCOM_VL_Min	0.796171	14.8487	1	58	0.000293836
ML_NDFTVrelativetoCOM_VL_Max	0.779538	16.403	1	58	0.000153913
Pooled Within-Groups Matricesa
		ML_DFTVrelativetoCOM_VL_Min	ML_DFTVrelativetoCOM_VL_Max	ML_NDFTVrelativetoCOM_VL_Min	ML_NDFTVrelativetoCOM_VL_Max
Covariance	ML_DFTVrelativetoCOM_VL_Min	0.276752	-0.189413	0.0924277	-0.0563189
	ML_DFTVrelativetoCOM_VL_Max	-0.189413	0.201674	-0.0855892	0.0466206
	ML_NDFTVrelativetoCOM_VL_Min	0.0924277	-0.0855892	0.284406	-0.0985943
	ML_NDFTVrelativetoCOM_VL_Max	-0.0563189	0.0466206	-0.0985943	0.139288
Correlation	ML_DFTVrelativetoCOM_VL_Min	1	-0.801751	0.329449	-0.286848
	ML_DFTVrelativetoCOM_VL_Max	-0.801751	1	-0.357376	0.278161
	ML_NDFTVrelativetoCOM_VL_Min	0.329449	-0.357376	1	-0.495366
	ML_NDFTVrelativetoCOM_VL_Max	-0.286848	0.278161	-0.495366	1
a. The covariance matrix has 58 degrees of freedom.
Analysis 1
Box's Test of Equality of Covariance Matrices
Log Determinants
FALLS	Rank	Log Determinant
Recovery	2	-4.92815
Fall	2	-2.43312
Pooled within-groups	2	-3.65285
The ranks and natural logarithms of determinants printed are those of the group covariance matrices.
Test Results
Box's M		26.5621
F	Approx.	8.463
	df1	3
	df2	34728.5
	Sig.	1.28579e-05
Tests null hypothesis of equal population covariance matrices.
Stepwise Statistics
Variables Entered/Removeda,b,c,d
Step	Entered	Wilks' Lambda
		Statistic	df1	df2	df3	Exact F
						Statistic	df1	df2	Sig.
1	ML_NDFTVrelativetoCOM_VL_Max	0.779538	1	1	58	16.403	1	58	0.000153913
2	ML_DFTVrelativetoCOM_VL_Max	0.696318	2	1	58	12.4296	2	57	3.31142e-05
At each step, the variable that minimizes the overall Wilks' Lambda is entered.
a. Maximum number of steps is 8.
b. Maximum significance of F to enter is .05.
c. Minimum significance of F to remove is .10.
d. F level, tolerance, or VIN insufficient for further computation.
Variables in the Analysis
Step		Tolerance	Sig. of F to Remove	Wilks' Lambda
1	ML_NDFTVrelativetoCOM_VL_Max	1	0.000153913
2	ML_NDFTVrelativetoCOM_VL_Max	0.922626	0.00941669	0.784557
	ML_DFTVrelativetoCOM_VL_Max	0.922626	0.0115455	0.779538
Variables Not in the Analysis
Step		Tolerance	Min. Tolerance	Sig. of F to Enter	Wilks' Lambda
0	ML_DFTVrelativetoCOM_VL_Min	1	1	0.000271079	0.794083
	ML_DFTVrelativetoCOM_VL_Max	1	1	0.000187284	0.784557
	ML_NDFTVrelativetoCOM_VL_Min	1	1	0.000293836	0.796171
	ML_NDFTVrelativetoCOM_VL_Max	1	1	0.000153913	0.779538
1	ML_DFTVrelativetoCOM_VL_Min	0.917718	0.917718	0.0160395	0.703511
	ML_DFTVrelativetoCOM_VL_Max	0.922626	0.922626	0.0115455	0.696318
	ML_NDFTVrelativetoCOM_VL_Min	0.754613	0.754613	0.0678848	0.73488
2	ML_DFTVrelativetoCOM_VL_Min	0.35278	0.35278	0.514605	0.69101
	ML_NDFTVrelativetoCOM_VL_Min	0.702352	0.702352	0.259043	0.680519
Wilks' Lambda
Step	Number of Variables	Lambda	df1	df2	df3	Exact F
						Statistic	df1	df2	Sig.
1	1	0.779538	1	1	58	16.403	1	58	0.000153913
2	2	0.696318	2	1	58	12.4296	2	57	3.31142e-05
Summary of Canonical Discriminant Functions
Eigenvalues
Function	Eigenvalue	% of Variance	Cumulative %	Canonical Correlation
1	.436a	100	100	0.551074
a. First 1 canonical discriminant functions were used in the analysis.
Wilks' Lambda
Test of Function(s)	Wilks' Lambda	Chi-square	df	Sig.
1	0.696318	20.6311	2	3.31142e-05
Standardized Canonical Discriminant Function Coefficients
	Function
	1
ML_DFTVrelativetoCOM_VL_Max	0.617267
ML_NDFTVrelativetoCOM_VL_Max	0.633572
Structure Matrix
	Function
	1
ML_NDFTVrelativetoCOM_VL_Max	0.805272
ML_DFTVrelativetoCOM_VL_Max	0.793502
ML_DFTVrelativetoCOM_VL_Mina	-0.676633
ML_NDFTVrelativetoCOM_VL_Mina	-0.534446
Pooled within-groups correlations between discriminating variables and standardized canonical discriminant functions Variables ordered by absolute size of correlation within function.
a. This variable not used in the analysis.
Canonical Discriminant Function Coefficients
	Function
	1
ML_DFTVrelativetoCOM_VL_Max	1.37451
ML_NDFTVrelativetoCOM_VL_Max	1.69761
(Constant)	-1.99032
Unstandardized coefficients
Functions at Group Centroids
FALLS	Function
	1
Recovery	-0.459123
Fall	0.918246
Unstandardized canonical discriminant functions evaluated at group means
Classification Statistics
Classification Processing Summary
Processed		120
Excluded	Missing or out-of-range group codes	0
	At least one missing discriminating variable	60
Used in Output		60
Prior Probabilities for Groups
FALLS	Prior	Cases Used in Analysis
		Unweighted	Weighted
Recovery	0.5	40	40
Fall	0.5	20	20
Total	1	60	60
Classification Function Coefficients
	FALLS
	Recovery	Fall
ML_DFTVrelativetoCOM_VL_Max	1.66436	3.55757
ML_NDFTVrelativetoCOM_VL_Max	3.12142	5.45966
(Constant)	-1.89324	-4.95083
Fisher's linear discriminant functions
Casewise Statistics
Case Number		Actual Group	Highest Group					Second Highest Group			Discriminant Scores
			Predicted Group	P(D>d | G=g)		P(G=g | D=d)	Squared Mahalanobis Distance to Centroid	Group	P(G=g | D=d)	Squared Mahalanobis Distance to Centroid	Function 1
				p	df
Original	1	0	1**	0.834234	1	0.659333	0.0437959	0	0.340667	1.36445	0.708972
	2	0	0	0.725737	1	0.614292	0.123062	1	0.385708	1.05384	-0.108321
	3	0	1**	0.678772	1	0.593427	0.171511	0	0.406573	0.927813	0.504107
	4	0	0	0.99501	1	0.719092	3.91065e-05	1	0.280908	1.87996	-0.45287
	5	1	1	0.459962	1	0.877216	0.545988	0	0.122784	4.47864	1.65716
	6	0	0	0.378717	1	0.896694	0.774862	1	0.103306	5.0969	-1.33939
	7	1	1	0.856353	1	0.66802	0.0327678	0	0.33198	1.43125	0.737227
	8	1	1	0.950918	1	0.737566	0.00378887	0	0.262434	2.0705	0.9798
	9	1	1	0.865681	1	0.671636	0.0286107	0	0.328364	1.4598	0.749099
	10	1	1	0.727624	1	0.806635	0.121304	0	0.193365	2.97789	1.26653
	11	0	0	0.165304	1	0.945813	1.92502	1	0.0541869	7.64423	-1.84657
	12	0	1**	0.691365	1	0.599109	0.157611	0	0.400891	0.961119	0.521243
	13	1	0**	0.905374	1	0.752559	0.0141313	1	0.247441	2.23875	-0.577998
	14	1	0**	0.865812	1	0.671687	0.0285546	1	0.328313	1.4602	-0.290142
	15	0	0	0.375225	1	0.897516	0.786286	1	0.102484	5.12614	-1.34585
	16	1	0**	0.497136	1	0.503334	0.461045	1	0.496666	0.487716	0.21988
	17	0	0	0.967614	1	0.731942	0.00164844	1	0.268058	2.01064	-0.499724
	18	0	0	0.918414	1	0.691574	0.0104922	1	0.308426	1.62547	-0.356692
	19	0	0	0.792452	1	0.78768	0.0692363	1	0.21232	2.69123	-0.722251
	20	0	0	0.628085	1	0.834216	0.234666	1	0.165784	3.46627	-0.943547
	21	0	0	0.555544	1	0.853272	0.347478	1	0.146728	3.86847	-1.0486
	22	1	1	0.244265	1	0.927733	1.35581	0	0.0722674	6.46055	2.08264
	23	1	1	0.61008	1	0.561234	0.260059	0	0.438766	0.7524	0.408286
	24	0	0	0.40398	1	0.890712	0.696447	1	0.109288	4.89252	-1.29366
	25	0	0	0.200874	1	0.937633	1.63601	1	0.0623672	7.05664	-1.73819
	26	0	1**	0.519554	1	0.51537	0.414779	0	0.48463	0.537782	0.274213
	27	0	0	0.540158	1	0.857211	0.375247	1	0.142789	3.95988	-1.0717
	28	0	0	0.682757	1	0.819285	0.167039	1	0.180715	3.19006	-0.867827
	29	0	0	0.767529	1	0.795066	0.0873846	1	0.204934	2.79886	-0.754732
	30	0	0	0.694041	1	0.816138	0.154745	1	0.183862	3.13554	-0.8525
	31	0	0	0.867676	1	0.672406	0.0277592	1	0.327594	1.46594	-0.292512
	32	0	0	0.890789	1	0.757256	0.0188529	1	0.242744	2.29424	-0.596429
	33	0	1**	0.0754287	1	0.967621	3.16075	0	0.0323791	9.9554	2.69609
	34	0	0	0.679404	1	0.820215	0.170797	1	0.179785	3.20641	-0.872399
	35	0	0	0.906723	1	0.752122	0.0137295	1	0.247878	2.23366	-0.576296
	36	0	0	0.98916	1	0.717047	0.000184574	1	0.282953	1.85991	-0.445537
	37	0	0	0.83662	1	0.774275	0.0425259	1	0.225725	2.50775	-0.665341
	38	1	1	0.00503166	1	0.991935	7.86803	0	0.00806523	17.4922	3.72325
	39	0	1**	0.737681	1	0.61946	0.112176	0	0.38054	1.08669	0.58332
	40	1	0**	0.621714	1	0.566835	0.243465	1	0.433165	0.781364	0.0342987
	41	1	1	0.627749	1	0.569716	0.235125	0	0.430284	0.796507	0.433349
	42	1	1	0.247084	1	0.92709	1.33971	0	0.07291	6.42536	2.07571
	43	0	0	0.998945	1	0.721194	1.74758e-06	1	0.278806	1.90079	-0.460445
	44	0	0	0.550153	1	0.854656	0.357043	1	0.145344	3.90023	-1.05665
	45	0	1**	0.851656	1	0.666189	0.0349713	0	0.333811	1.41697	0.73124
	46	1	1	0.358571	1	0.901422	0.842893	0	0.098578	5.26914	1.83634
	47	0	0	0.783284	1	0.790411	0.0756479	1	0.209589	2.73046	-0.734165
	48	1	1	0.0943662	1	0.962768	2.79827	0	0.0372321	9.30355	2.59105
	49	1	1	0.191875	1	0.939693	1.70316	0	0.0603066	7.19539	2.2233
	50	1	0**	0.548692	1	0.85503	0.359666	1	0.14497	3.90889	-1.05884
	51	0	1**	0.811887	1	0.650394	0.0566403	0	0.349606	1.29818	0.680254
	52	0	0	0.803693	1	0.784308	0.0617876	1	0.215692	2.64368	-0.707694
	53	0	0	0.582276	1	0.846344	0.302569	1	0.153656	3.715	-1.00919
	54	0	1**	0.965798	1	0.70879	0.00183864	0	0.29121	1.78086	0.875367
	55	0	0	0.919585	1	0.747935	0.0101923	1	0.252065	2.18545	-0.56008
	56	0	0	0.515884	1	0.863357	0.422114	1	0.136643	4.10902	-1.10883
	57	1	0**	0.689524	1	0.598282	0.159601	1	0.401718	0.956227	-0.059622
	58	1	0**	0.835815	1	0.774524	0.0429522	1	0.225476	2.51102	-0.666372
	59	0	0	0.859607	1	0.767133	0.0312845	1	0.232867	2.41567	-0.635997
	60	0	0	0.605407	1	0.840262	0.266918	1	0.159738	3.58728	-0.975764
Cross-validatedb	1	0	1**	0.650789	2	0.678592	0.859139	0	0.321408	2.35376
	2	0	0	0.845691	2	0.610261	0.335204	1	0.389739	1.23202
	3	0	1**	0.34894	2	0.622838	2.10571	0	0.377162	3.10894
	4	0	0	0.999967	2	0.715806	6.52619e-05	1	0.284194	1.84757
	5	1	1	0.0577312	2	0.853154	5.70392	0	0.146846	9.22303
	6	0	0	0.215808	2	0.893214	3.06673	1	0.106786	7.31473
	7	1	1	0.456126	2	0.646756	1.56997	0	0.353244	2.77959
	8	1	1	0.653326	2	0.726171	0.851358	0	0.273829	2.80192
	9	1	1	0.217685	2	0.63262	3.04941	0	0.36738	4.13635
	10	1	1	0.301411	2	0.787131	2.39856	0	0.212869	5.014
	11	0	0	0.333937	2	0.94581	2.1936	1	0.0541902	7.91269
	12	0	1**	0.341034	2	0.62956	2.15155	0	0.37044	3.2122
	13	1	0**	0.974189	2	0.78023	0.0523004	1	0.21977	2.58632
	14	1	0**	0.964455	2	0.691286	0.072385	1	0.308714	1.68466
	15	0	0	0.625934	2	0.894899	0.937022	1	0.105101	5.2206
	16	1	0**	0.520776	2	0.525471	1.30487	1	0.474529	1.50882
	17	0	0	0.866549	2	0.727188	0.286474	1	0.272812	2.24728
	18	0	0	0.865845	2	0.68696	0.288099	1	0.31304	1.85999
	19	0	0	0.920847	2	0.78355	0.164923	1	0.21645	2.73787
	20	0	0	0.882606	2	0.8304	0.249752	1	0.1696	3.42668
	21	0	0	0.713757	2	0.849219	0.674426	1	0.150781	4.13141
	22	1	1	0.0167446	2	0.912978	8.17936	0	0.087022	12.8805
	23	1	1	0.858172	2	0.556734	0.305902	0	0.443266	0.761734
	24	0	0	0.443453	2	0.887448	1.62633	1	0.112552	5.7562
	25	0	0	0.335496	2	0.937164	2.18429	1	0.062836	7.58895
	26	0	1**	0.653401	2	0.523677	0.851129	0	0.476323	1.04069
	27	0	0	0.782183	2	0.853521	0.491333	1	0.146479	4.01631
	28	0	0	0.802944	2	0.814805	0.43894	1	0.185195	3.40202
	29	0	0	0.951787	2	0.791178	0.0988281	1	0.208822	2.76291
	30	0	0	0.893951	2	0.812109	0.224208	1	0.187891	3.15175
	31	0	0	0.875059	2	0.668084	0.266928	1	0.331916	1.66599
	32	0	0	0.842483	2	0.752319	0.342804	1	0.247681	2.56484
	33	0	1**	0.13539	2	0.987719	3.99919	0	0.012281	12.7739
	34	0	0	0.6648	2	0.814897	0.816539	1	0.185103	3.78083
	35	0	0	0.971814	2	0.748343	0.0571807	1	0.251657	2.23677
	36	0	0	0.971498	2	0.713488	0.0578327	1	0.286512	1.8826
	37	0	0	0.756299	2	0.768693	0.558638	1	0.231307	2.96053
	38	1	1	0.00643285	2	0.993512	10.0927	0	0.00648794	20.1553
	39	0	1**	0.443842	2	0.645145	1.62457	0	0.354855	2.82011
	40	1	0**	0.885084	2	0.576959	0.244145	1	0.423041	0.864753
	41	1	1	0.404275	2	0.542853	1.81132	0	0.457147	2.15498
	42	1	1	0.00754522	2	0.909215	9.77368	0	0.0907847	14.3819
	43	0	0	0.950398	2	0.717379	0.101749	1	0.282621	1.96475
	44	0	0	0.802067	2	0.850965	0.441127	1	0.149035	3.92551
	45	0	1**	0.828626	2	0.679906	0.375972	0	0.320094	1.88265
	46	1	1	0.104413	2	0.887315	4.5188	0	0.112685	8.64601
	47	0	0	0.925841	2	0.786331	0.154106	1	0.213669	2.76
	48	1	1	2.15049e-05	2	0.953655	21.4945	0	0.046345	27.5428
	49	1	1	0.309133	2	0.936038	2.34796	0	0.0639615	7.71471
	50	1	0**	0.826517	2	0.890962	0.381069	1	0.109038	4.58228
	51	0	1**	0.574194	2	0.672101	1.10958	0	0.327899	2.54499
	52	0	0	0.928938	2	0.780215	0.147426	1	0.219785	2.68127
	53	0	0	0.836102	2	0.842578	0.35801	1	0.157422	3.71308
	54	0	1**	0.996822	2	0.721077	0.00636643	0	0.278923	1.90598
	55	0	0	0.949604	2	0.743975	0.103421	1	0.256025	2.23689
	56	0	0	0.795182	2	0.859876	0.458368	1	0.140124	4.08689
	57	1	0**	0.324993	2	0.650565	2.2479	1	0.349435	3.49095
	58	1	0**	0.968909	2	0.804118	0.0631687	1	0.195882	2.88763
	59	0	0	0.958476	2	0.763219	0.0848213	1	0.236781	2.42564
	60	0	0	0.820287	2	0.836299	0.396203	1	0.163701	3.65809
For the original data, squared Mahalanobis distance is based on canonical functions. For the cross-validated data, squared Mahalanobis distance is based on observations.
**. Misclassified case
b. Cross validation is done only for those cases in the analysis. In cross validation, each case is classified by the functions derived from all cases other than that case.
Classification Resultsa,c
FALLS			Predicted Group Membership		Total
			Recovery	Fall
Original	Count	Recovery	31	9	40
		Fall	7	13	20
	%	Recovery	77.5	22.5	100
		Fall	35	65	100
Cross-validatedb	Count	Recovery	31	9	40
		Fall	7	13	20
	%	Recovery	77.5	22.5	100
		Fall	35	65	100
a. 73.3% of original grouped cases correctly classified.
b. Cross validation is done only for those cases in the analysis. In cross validation, each case is classified by the functions derived from all cases other than that case.
c. 73.3% of cross-validated grouped cases correctly classified.

## Sheet: LDA Model 2
DISCRIMINANT
/GROUPS=FALLS(0 1)
/VARIABLES=AP_DFTVrelativetoCOM_VL_Min AP_DFTVrelativetoCOM_VL_Max AP_NDFTVrelativetoCOM_VL_Min
AP_NDFTVrelativetoCOM_VL_Max
/ANALYSIS ALL
/METHOD=WILKS
/PIN=.05
/POUT=.10
/PRIORS EQUAL
/HISTORY
/STATISTICS=MEAN STDDEV UNIVF BOXM COEFF RAW CORR COV TABLE CROSSVALID
/PLOT=CASES
/CLASSIFY=NONMISSING POOLED.
Discriminant
Notes
Output Created		31-AUG-2021 01:38:03
Comments
Input	Active Dataset	DataSet3
	Filter	<none>
	Weight	<none>
	Split File	<none>
	N of Rows in Working Data File	120
Missing Value Handling	Definition of Missing	User-defined missing values are treated as missing in the analysis phase.
	Cases Used	In the analysis phase, cases with no user- or system-missing values for any predictor variable are used. Cases with user-, system-missing, or out-of-range values for the grouping variable are always excluded.
Syntax		DISCRIMINANT /GROUPS=FALLS(0 1) /VARIABLES=AP_DFTVrelativetoCOM_VL_Min AP_DFTVrelativetoCOM_VL_Max AP_NDFTVrelativetoCOM_VL_Min AP_NDFTVrelativetoCOM_VL_Max /ANALYSIS ALL /METHOD=WILKS /PIN=.05 /POUT=.10 /PRIORS EQUAL /HISTORY /STATISTICS=MEAN STDDEV UNIVF BOXM COEFF RAW CORR COV TABLE CROSSVALID /PLOT=CASES /CLASSIFY=NONMISSING POOLED.
Resources	Processor Time	00:00:00.08
	Elapsed Time	00:00:00.06
Analysis Case Processing Summary
Unweighted Cases		N	Percent
Valid		60	50
Excluded	Missing or out-of-range group codes	0	0
	At least one missing discriminating variable	0	0
	Both missing or out-of-range group codes and at least one missing discriminating variable	60	50
	Total	60	50
Total		120	100
Group Statistics
FALLS		Mean	Std. Deviation	Valid N (listwise)
				Unweighted	Weighted
Recovery	AP_DFTVrelativetoCOM_VL_Min	-1.69582	0.641	40	40
	AP_DFTVrelativetoCOM_VL_Max	1.98918	1.10384	40	40
	AP_NDFTVrelativetoCOM_VL_Min	-1.37385	0.579107	40	40
	AP_NDFTVrelativetoCOM_VL_Max	1.69253	1.03351	40	40
Fall	AP_DFTVrelativetoCOM_VL_Min	-1.75857	0.842596	20	20
	AP_DFTVrelativetoCOM_VL_Max	2.48587	0.693502	20	20
	AP_NDFTVrelativetoCOM_VL_Min	-1.80009	0.893145	20	20
	AP_NDFTVrelativetoCOM_VL_Max	2.18263	0.823116	20	20
Total	AP_DFTVrelativetoCOM_VL_Min	-1.71673	0.7079	60	60
	AP_DFTVrelativetoCOM_VL_Max	2.15475	1.008	60	60
	AP_NDFTVrelativetoCOM_VL_Min	-1.51593	0.720853	60	60
	AP_NDFTVrelativetoCOM_VL_Max	1.8559	0.989208	60	60
Tests of Equality of Group Means
	Wilks' Lambda	F	df1	df2	Sig.
AP_DFTVrelativetoCOM_VL_Min	0.998224	0.103187	1	58	0.749193
AP_DFTVrelativetoCOM_VL_Max	0.94513	3.36724	1	58	0.0716346
AP_NDFTVrelativetoCOM_VL_Min	0.920985	4.97604	1	58	0.0295831
AP_NDFTVrelativetoCOM_VL_Max	0.944526	3.40645	1	58	0.070048
Pooled Within-Groups Matricesa
		AP_DFTVrelativetoCOM_VL_Min	AP_DFTVrelativetoCOM_VL_Max	AP_NDFTVrelativetoCOM_VL_Min	AP_NDFTVrelativetoCOM_VL_Max
Covariance	AP_DFTVrelativetoCOM_VL_Min	0.508857	-0.230927	-0.0788385	0.0148176
	AP_DFTVrelativetoCOM_VL_Max	-0.230927	0.976867	0.116096	-0.0355038
	AP_NDFTVrelativetoCOM_VL_Min	-0.0788385	0.116096	0.486822	-0.168365
	AP_NDFTVrelativetoCOM_VL_Max	0.0148176	-0.0355038	-0.168365	0.940185
Correlation	AP_DFTVrelativetoCOM_VL_Min	1	-0.327536	-0.1584	0.0214226
	AP_DFTVrelativetoCOM_VL_Max	-0.327536	1	0.168351	-0.0370468
	AP_NDFTVrelativetoCOM_VL_Min	-0.1584	0.168351	1	-0.248864
	AP_NDFTVrelativetoCOM_VL_Max	0.0214226	-0.0370468	-0.248864	1
a. The covariance matrix has 58 degrees of freedom.
Analysis 1
Box's Test of Equality of Covariance Matrices
Log Determinants
FALLS	Rank	Log Determinant
Recovery	2	-0.925663
Fall	2	-1.00039
Pooled within-groups	2	-0.772013
The ranks and natural logarithms of determinants printed are those of the group covariance matrices.
Test Results
Box's M		10.3315
F	Approx.	3.29175
	df1	3
	df2	34728.5
	Sig.	0.0196684
Tests null hypothesis of equal population covariance matrices.
Stepwise Statistics
Variables Entered/Removeda,b,c,d
Step	Entered	Wilks' Lambda
		Statistic	df1	df2	df3	Exact F
						Statistic	df1	df2	Sig.
1	AP_NDFTVrelativetoCOM_VL_Min	0.920985	1	1	58	4.97604	1	58	0.0295831
2	AP_DFTVrelativetoCOM_VL_Max	0.852877	2	1	58	4.91629	2	57	0.0107218
At each step, the variable that minimizes the overall Wilks' Lambda is entered.
a. Maximum number of steps is 8.
b. Maximum significance of F to enter is .05.
c. Minimum significance of F to remove is .10.
d. F level, tolerance, or VIN insufficient for further computation.
Variables in the Analysis
Step		Tolerance	Sig. of F to Remove	Wilks' Lambda
1	AP_NDFTVrelativetoCOM_VL_Min	1	0.0295831
2	AP_NDFTVrelativetoCOM_VL_Min	0.971658	0.0159937	0.94513
	AP_DFTVrelativetoCOM_VL_Max	0.971658	0.0372006	0.920985
Variables Not in the Analysis
Step		Tolerance	Min. Tolerance	Sig. of F to Enter	Wilks' Lambda
0	AP_DFTVrelativetoCOM_VL_Min	1	1	0.749193	0.998224
	AP_DFTVrelativetoCOM_VL_Max	1	1	0.0716346	0.94513
	AP_NDFTVrelativetoCOM_VL_Min	1	1	0.0295831	0.920985
	AP_NDFTVrelativetoCOM_VL_Max	1	1	0.070048	0.944526
1	AP_DFTVrelativetoCOM_VL_Min	0.974909	0.974909	0.518321	0.914209
	AP_DFTVrelativetoCOM_VL_Max	0.971658	0.971658	0.0372006	0.852877
	AP_NDFTVrelativetoCOM_VL_Max	0.938067	0.938067	0.21008	0.895733
2	AP_DFTVrelativetoCOM_VL_Min	0.881747	0.878806	0.992389	0.852876
	AP_NDFTVrelativetoCOM_VL_Max	0.938043	0.912709	0.235654	0.831538
Wilks' Lambda
Step	Number of Variables	Lambda	df1	df2	df3	Exact F
						Statistic	df1	df2	Sig.
1	1	0.920985	1	1	58	4.97604	1	58	0.0295831
2	2	0.852877	2	1	58	4.91629	2	57	0.0107218
Summary of Canonical Discriminant Functions
Eigenvalues
Function	Eigenvalue	% of Variance	Cumulative %	Canonical Correlation
1	.173a	100	100	0.383566
a. First 1 canonical discriminant functions were used in the analysis.
Wilks' Lambda
Test of Function(s)	Wilks' Lambda	Chi-square	df	Sig.
1	0.852877	9.07094	2	0.0107218
Standardized Canonical Discriminant Function Coefficients
	Function
	1
AP_DFTVrelativetoCOM_VL_Max	-0.719243
AP_NDFTVrelativetoCOM_VL_Min	0.826316
Structure Matrix
	Function
	1
AP_NDFTVrelativetoCOM_VL_Min	0.705231
AP_DFTVrelativetoCOM_VL_Max	-0.580132
AP_NDFTVrelativetoCOM_VL_Maxa	-0.178994
AP_DFTVrelativetoCOM_VL_Mina	0.10469
Pooled within-groups correlations between discriminating variables and standardized canonical discriminant functions Variables ordered by absolute size of correlation within function.
a. This variable not used in the analysis.
Canonical Discriminant Function Coefficients
	Function
	1
AP_DFTVrelativetoCOM_VL_Max	-0.727709
AP_NDFTVrelativetoCOM_VL_Min	1.1843
(Constant)	3.36335
Unstandardized coefficients
Functions at Group Centroids
FALLS	Function
	1
Recovery	0.288748
Fall	-0.577497
Unstandardized canonical discriminant functions evaluated at group means
Classification Statistics
Classification Processing Summary
Processed		120
Excluded	Missing or out-of-range group codes	0
	At least one missing discriminating variable	60
Used in Output		60
Prior Probabilities for Groups
FALLS	Prior	Cases Used in Analysis
		Unweighted	Weighted
Recovery	0.5	40	40
Fall	0.5	20	20
Total	1	60	60
Classification Function Coefficients
	FALLS
	Recovery	Fall
AP_DFTVrelativetoCOM_VL_Max	2.44086	3.07123
AP_NDFTVrelativetoCOM_VL_Min	-3.40417	-4.43007
(Constant)	-5.45922	-8.49777
Fisher's linear discriminant functions
Casewise Statistics
Case Number		Actual Group	Highest Group					Second Highest Group			Discriminant Scores
			Predicted Group	P(D>d | G=g)		P(G=g | D=d)	Squared Mahalanobis Distance to Centroid	Group	P(G=g | D=d)	Squared Mahalanobis Distance to Centroid	Function 1
				p	df
Original	1	0	0	0.520546	1	0.717431	0.412811	1	0.282569	2.27632	0.931252
	2	0	1**	0.886443	1	0.562542	0.0203937	0	0.437458	0.523363	-0.43469
	3	0	0	0.755881	1	0.526445	0.0966556	1	0.473555	0.308414	-0.0221464
	4	0	0	0.732442	1	0.661803	0.116881	1	0.338197	1.45956	0.630628
	5	1	0**	0.875896	1	0.624918	0.0243901	1	0.375082	1.04534	0.444922
	6	0	0	0.00226816	1	0.95345	9.31879	1	0.0465504	15.3579	3.34142
	7	1	1	0.868858	1	0.62673	0.0272612	0	0.37327	1.06369	-0.742607
	8	1	1	0.791073	1	0.536362	0.0701811	0	0.463638	0.361595	-0.31258
	9	1	1	0.91549	1	0.6147	0.0112608	0	0.3853	0.945488	-0.683614
	10	1	0**	0.945318	1	0.578295	0.00470432	1	0.421705	0.636257	0.22016
	11	0	0	0.0142175	1	0.92407	6.01093	1	0.0759296	11.0089	2.74047
	12	0	1**	0.107526	1	0.854375	2.59021	0	0.145625	6.12889	-2.18691
	13	1	0**	0.784754	1	0.534593	0.0745998	1	0.465407	0.351786	0.0156187
	14	1	0**	0.790936	1	0.64676	0.0702757	1	0.35324	1.27993	0.553844
	15	0	0	0.418824	1	0.745645	0.653612	1	0.254355	2.80465	1.09721
	16	1	1	0.865664	1	0.556914	0.028618	0	0.443086	0.485916	-0.408328
	17	0	1**	0.504458	1	0.721799	0.445546	0	0.278201	2.35235	-1.24499
	18	0	1**	0.912561	1	0.615458	0.0120581	0	0.384542	0.952683	-0.687306
	19	0	0	0.587152	1	0.699629	0.294814	1	0.300371	1.98588	0.831716
	20	0	1**	0.912013	1	0.569416	0.0122101	0	0.430584	0.571152	-0.466997
	21	0	1**	0.74361	1	0.522949	0.106979	0	0.477051	0.290702	-0.25042
	22	1	1	0.292682	1	0.783588	1.10724	0	0.216412	3.68065	-1.62975
	23	1	1	0.208056	1	0.812408	1.5849	0	0.187592	4.51636	-1.83643
	24	0	1**	0.975545	1	0.586287	0.000939701	0	0.413713	0.698212	-0.546842
	25	0	0	0.890317	1	0.563587	0.0190174	1	0.436413	0.530481	0.150845
	26	0	0	0.959541	1	0.582063	0.00257349	1	0.417937	0.665066	0.238019
	27	0	1**	0.751958	1	0.52533	0.0998933	0	0.47467	0.302705	-0.261438
	28	0	0	0.890841	1	0.563728	0.018835	1	0.436272	0.531448	0.151508
	29	0	0	0.895733	1	0.619804	0.0171749	1	0.380196	0.994604	0.419802
	30	0	0	0.741249	1	0.659535	0.109031	1	0.340465	1.43148	0.618948
	31	0	0	0.989823	1	0.595377	0.000162684	1	0.404623	0.772641	0.301503
	32	0	1**	0.755896	1	0.52645	0.0966428	0	0.47355	0.308437	-0.266623
	33	0	0	0.755547	1	0.52635	0.0969287	1	0.47365	0.307927	-0.0225853
	34	0	0	0.521953	1	0.717051	0.410032	1	0.282949	2.26979	0.929086
	35	0	0	0.1786	1	0.823517	1.80924	1	0.176483	4.88995	1.63383
	36	0	0	0.834641	1	0.635532	0.043578	1	0.364468	1.15562	0.497502
	37	0	0	0.624172	1	0.68989	0.240047	1	0.31011	1.83926	0.778695
	38	1	1	0.115199	1	0.850654	2.4814	0	0.149346	5.96088	-2.15274
	39	0	0	0.908437	1	0.568458	0.0132273	1	0.431542	0.564354	0.173738
	40	1	0**	0.38194	1	0.756313	0.76445	1	0.243687	3.0296	1.16308
	41	1	0**	0.511369	1	0.719919	0.431265	1	0.280081	2.31939	0.945456
	42	1	0**	0.769977	1	0.652146	0.085501	1	0.347854	1.34247	0.581154
	43	0	0	0.675625	1	0.676484	0.175092	1	0.323516	1.65042	0.707189
	44	0	1**	0.727441	1	0.663092	0.121474	0	0.336908	1.47568	-0.926028
	45	0	0	0.268578	1	0.791428	1.224	1	0.208572	3.89111	1.39509
	46	1	1	0.238764	1	0.8015	1.38788	0	0.1985	4.17928	-1.75558
	47	0	1**	0.679044	1	0.504191	0.171204	0	0.495809	0.204736	-0.163729
	48	1	1	0.533314	1	0.713986	0.388073	0	0.286014	2.21772	-1.20045
	49	1	1	0.0289559	1	0.906119	4.77023	0	0.0938808	9.30452	-2.76158
	50	1	1	0.916349	1	0.570577	0.011032	0	0.429423	0.579443	-0.472463
	51	0	1**	0.780351	1	0.533357	0.0777641	0	0.466643	0.345019	-0.298635
	52	0	0	0.521898	1	0.717066	0.410142	1	0.282934	2.27005	0.929171
	53	0	0	0.97859	1	0.598312	0.000720191	1	0.401688	0.797595	0.315585
	54	0	0	0.892201	1	0.620715	0.0183657	1	0.379285	1.00353	0.424269
	55	0	0	0.665424	1	0.500149	0.187001	1	0.499851	0.18819	-0.143688
	56	0	0	0.818181	1	0.5439	0.0528471	1	0.4561	0.404954	0.0588635
	57	1	1	0.946864	1	0.606571	0.00444165	0	0.393429	0.870285	-0.644142
	58	1	1	0.766925	1	0.65293	0.087853	0	0.34707	1.35174	-0.873897
	59	0	0	0.722244	1	0.516812	0.126353	1	0.483188	0.2609	-0.0667129
	60	0	0	0.963784	1	0.583184	0.00206171	1	0.416816	0.673777	0.243342
Cross-validatedb	1	0	0	0.77581	2	0.713128	0.507696	1	0.286872	2.32894
	2	0	1**	0.0624056	2	0.615864	5.5482	0	0.384136	6.49226
	3	0	0	0.263294	2	0.506684	2.66897	1	0.493316	2.72245
	4	0	0	0.922777	2	0.658668	0.160735	1	0.341332	1.47546
	5	1	0**	0.85682	2	0.643023	0.309055	1	0.356977	1.48607
	6	0	0	3.31426e-05	2	0.969452	20.6294	1	0.030548	27.5442
	7	1	1	0.694903	2	0.616728	0.727966	0	0.383272	1.67933
	8	1	1	0.806787	2	0.530243	0.429392	0	0.469757	0.671634
	9	1	1	0.496886	2	0.597017	1.39879	0	0.402983	2.18489
	10	1	0**	0.931328	2	0.588437	0.142288	1	0.411563	0.857307
	11	0	0	0.000734359	2	0.934852	14.433	1	0.0651477	19.7605
	12	0	1**	0.231133	2	0.893853	2.92952	0	0.106147	7.19096
	13	1	0**	0.591213	2	0.55451	1.05116	1	0.44549	1.48898
	14	1	0**	0.745957	2	0.671809	0.586174	1	0.328191	2.01893
	15	0	0	0.697637	2	0.741157	0.720113	1	0.258843	2.82409
	16	1	1	0.688497	2	0.546544	0.746489	0	0.453456	1.11992
	17	0	1**	0.611656	2	0.744106	0.983171	0	0.255894	3.11802
	18	0	1**	0.740322	2	0.627063	0.60134	0	0.372937	1.64062
	19	0	0	0.822269	2	0.695577	0.391376	1	0.304423	2.04402
	20	0	1**	0.149341	2	0.607689	3.80305	0	0.392311	4.67827
	21	0	1**	0.650045	2	0.531079	0.861426	0	0.468921	1.11038
	22	1	1	0.538967	2	0.773866	1.2362	0	0.226134	3.69675
	23	1	1	0.371537	2	0.800632	1.98021	0	0.199368	4.76072
	24	0	1**	0.731866	2	0.59621	0.624315	0	0.40379	1.40371
	25	0	0	0.354864	2	0.548878	2.07204	1	0.451122	2.46432
	26	0	0	0.671054	2	0.575729	0.79781	1	0.424271	1.40834
	27	0	1**	0.77603	2	0.530521	0.507129	0	0.469479	0.7516
	28	0	0	0.734488	2	0.558615	0.617162	1	0.441385	1.08825
	29	0	0	0.979331	2	0.617618	0.0417718	1	0.382382	1.00067
	30	0	0	0.669775	2	0.653534	0.801626	1	0.346466	2.07084
	31	0	0	0.804108	2	0.591192	0.436043	1	0.408808	1.17384
	32	0	1**	0.557621	2	0.537464	1.16815	0	0.462536	1.46843
	33	0	0	0.897772	2	0.524483	0.215679	1	0.475517	0.411703
	34	0	0	0.74142	2	0.712459	0.598375	1	0.287541	2.41309
	35	0	0	0.289606	2	0.819573	2.47847	1	0.180427	5.50538
	36	0	0	0.621001	2	0.628572	0.952846	1	0.371428	2.00504
	37	0	0	0.840295	2	0.685957	0.348005	1	0.314043	1.91057
	38	1	1	0.199577	2	0.837828	3.22311	0	0.162172	6.50741
	39	0	0	0.685442	2	0.562419	0.755382	1	0.437581	1.25735
	40	1	0**	0.401969	2	0.807834	1.82276	1	0.192166	4.69475
	41	1	0**	0.550816	2	0.761016	1.19271	1	0.238984	3.50923
	42	1	0**	0.62003	2	0.68377	0.955976	1	0.31623	2.49828
	43	0	0	0.759167	2	0.671692	0.551067	1	0.328308	1.98277
	44	0	1**	0.808864	2	0.676085	0.424248	0	0.323915	1.89593
	45	0	0	0.520021	2	0.787096	1.30777	1	0.212904	3.92278
	46	1	1	0.459951	2	0.791073	1.55327	0	0.208927	4.21608
	47	0	1**	0.718381	2	0.50955	0.661511	0	0.49045	0.737921
	48	1	1	0.286391	2	0.69039	2.50079	0	0.30961	4.10468
	49	1	1	0.00209261	2	0.885684	12.3387	0	0.114316	16.4335
	50	1	1	0.423164	2	0.548093	1.71999	0	0.451907	2.10593
	51	0	1**	0.698778	2	0.540846	0.716844	0	0.459154	1.04434
	52	0	0	0.764075	2	0.712663	0.538177	1	0.287337	2.35488
	53	0	0	0.536218	2	0.589352	1.24643	1	0.410648	1.96901
	54	0	0	0.740296	2	0.615514	0.601409	1	0.384486	1.54251
	55	0	1**	0.76212	2	0.504003	0.543302	0	0.495997	0.575324
	56	0	0	0.576056	2	0.535551	1.1031	1	0.464449	1.38799
	57	1	1	0.233461	2	0.571115	2.90948	0	0.428885	3.48229
	58	1	1	0.8773	2	0.647936	0.261813	0	0.352064	1.48177
	59	0	0	0.536743	2	0.507447	1.24447	1	0.492553	1.30405
	60	0	0	0.714283	2	0.577623	0.672953	1	0.422377	1.299
For the original data, squared Mahalanobis distance is based on canonical functions. For the cross-validated data, squared Mahalanobis distance is based on observations.
**. Misclassified case
b. Cross validation is done only for those cases in the analysis. In cross validation, each case is classified by the functions derived from all cases other than that case.
Classification Resultsa,c
FALLS			Predicted Group Membership		Total
			Recovery	Fall
Original	Count	Recovery	28	12	40
		Fall	7	13	20
	%	Recovery	70	30	100
		Fall	35	65	100
Cross-validatedb	Count	Recovery	27	13	40
		Fall	7	13	20
	%	Recovery	67.5	32.5	100
		Fall	35	65	100
a. 68.3% of original grouped cases correctly classified.
b. Cross validation is done only for those cases in the analysis. In cross validation, each case is classified by the functions derived from all cases other than that case.
c. 66.7% of cross-validated grouped cases correctly classified.

## Sheet: LDA Model 3
DISCRIMINANT
/GROUPS=FALLS(0 1)
/VARIABLES=ML_D_UPPER_Body_Ang_Momentum_VL_Min ML_D_UPPER_Body_Ang_Momentum_VL_Max
ML_ND_UPPER_Body_Ang_Momentum_VL_Min ML_ND_UPPER_Body_Ang_Momentum_VL_Max ML_RTA_IW_VL_Min
ML_RTA_IW_VL_Max
/ANALYSIS ALL
/METHOD=WILKS
/PIN=.05
/POUT=.10
/PRIORS EQUAL
/HISTORY
/STATISTICS=MEAN STDDEV UNIVF BOXM COEFF RAW CORR COV TABLE CROSSVALID
/PLOT=CASES
/CLASSIFY=NONMISSING POOLED.
Discriminant
Notes
Output Created		31-AUG-2021 01:08:22
Comments
Input	Active Dataset	DataSet3
	Filter	<none>
	Weight	<none>
	Split File	<none>
	N of Rows in Working Data File	120
Missing Value Handling	Definition of Missing	User-defined missing values are treated as missing in the analysis phase.
	Cases Used	In the analysis phase, cases with no user- or system-missing values for any predictor variable are used. Cases with user-, system-missing, or out-of-range values for the grouping variable are always excluded.
Syntax		DISCRIMINANT /GROUPS=FALLS(0 1) /VARIABLES=ML_D_UPPER_Body_Ang_Momentum_VL_Min ML_D_UPPER_Body_Ang_Momentum_VL_Max ML_ND_UPPER_Body_Ang_Momentum_VL_Min ML_ND_UPPER_Body_Ang_Momentum_VL_Max ML_RTA_IW_VL_Min ML_RTA_IW_VL_Max /ANALYSIS ALL /METHOD=WILKS /PIN=.05 /POUT=.10 /PRIORS EQUAL /HISTORY /STATISTICS=MEAN STDDEV UNIVF BOXM COEFF RAW CORR COV TABLE CROSSVALID /PLOT=CASES /CLASSIFY=NONMISSING PO…
Resources	Processor Time	00:00:00.16
	Elapsed Time	00:00:01.17
Analysis Case Processing Summary
Unweighted Cases		N	Percent
Valid		60	50
Excluded	Missing or out-of-range group codes	0	0
	At least one missing discriminating variable	0	0
	Both missing or out-of-range group codes and at least one missing discriminating variable	60	50
	Total	60	50
Total		120	100
Group Statistics
FALLS		Mean	Std. Deviation	Valid N (listwise)
				Unweighted	Weighted
Recovery	ML_D_UPPER_Body_Ang_Momentum_VL_Min	-0.8699	0.769472	40	40
	ML_D_UPPER_Body_Ang_Momentum_VL_Max	0.755147	0.584747	40	40
	ML_ND_UPPER_Body_Ang_Momentum_VL_Min	-0.79797	0.58364	40	40
	ML_ND_UPPER_Body_Ang_Momentum_VL_Max	0.975118	0.707947	40	40
	ML_RTA_IW_VL_Min	-1.23553	0.494386	40	40
	ML_RTA_IW_VL_Max	1.33131	0.817161	40	40
Fall	ML_D_UPPER_Body_Ang_Momentum_VL_Min	-1.34829	1.23449	20	20
	ML_D_UPPER_Body_Ang_Momentum_VL_Max	1.03432	0.602224	20	20
	ML_ND_UPPER_Body_Ang_Momentum_VL_Min	-1.46286	1.21592	20	20
	ML_ND_UPPER_Body_Ang_Momentum_VL_Max	0.970408	0.708694	20	20
	ML_RTA_IW_VL_Min	-1.59291	0.798517	20	20
	ML_RTA_IW_VL_Max	1.63565	0.924002	20	20
Total	ML_D_UPPER_Body_Ang_Momentum_VL_Min	-1.02936	0.966368	60	60
	ML_D_UPPER_Body_Ang_Momentum_VL_Max	0.848204	0.600356	60	60
	ML_ND_UPPER_Body_Ang_Momentum_VL_Min	-1.0196	0.89509	60	60
	ML_ND_UPPER_Body_Ang_Momentum_VL_Max	0.973548	0.702168	60	60
	ML_RTA_IW_VL_Min	-1.35466	0.6291	60	60
	ML_RTA_IW_VL_Max	1.43276	0.858646	60	60
Tests of Equality of Group Means
	Wilks' Lambda	F	df1	df2	Sig.
ML_D_UPPER_Body_Ang_Momentum_VL_Min	0.944618	3.40049	1	58	0.0702869
ML_D_UPPER_Body_Ang_Momentum_VL_Max	0.951134	2.97985	1	58	0.0896311
ML_ND_UPPER_Body_Ang_Momentum_VL_Min	0.875304	8.26267	1	58	0.00564871
ML_ND_UPPER_Body_Ang_Momentum_VL_Max	0.99999	0.000589808	1	58	0.980708
ML_RTA_IW_VL_Min	0.927068	4.56281	1	58	0.0369057
ML_RTA_IW_VL_Max	0.971609	1.69478	1	58	0.198119
Pooled Within-Groups Matricesa
		ML_D_UPPER_Body_Ang_Momentum_VL_Min	ML_D_UPPER_Body_Ang_Momentum_VL_Max	ML_ND_UPPER_Body_Ang_Momentum_VL_Min	ML_ND_UPPER_Body_Ang_Momentum_VL_Max	ML_RTA_IW_VL_Min	ML_RTA_IW_VL_Max
Covariance	ML_D_UPPER_Body_Ang_Momentum_VL_Min	0.897357	-0.366947	0.445681	-0.138329	0.190817	0.0468924
	ML_D_UPPER_Body_Ang_Momentum_VL_Max	-0.366947	0.348725	-0.274638	0.168971	-0.0636579	0.080735
	ML_ND_UPPER_Body_Ang_Momentum_VL_Min	0.445681	-0.274638	0.713373	-0.316632	0.0497572	-0.0512708
	ML_ND_UPPER_Body_Ang_Momentum_VL_Max	-0.138329	0.168971	-0.316632	0.501536	-0.0451837	0.0433603
	ML_RTA_IW_VL_Min	0.190817	-0.0636579	0.0497572	-0.0451837	0.373229	-0.261556
	ML_RTA_IW_VL_Max	0.0468924	0.080735	-0.0512708	0.0433603	-0.261556	0.728692
Correlation	ML_D_UPPER_Body_Ang_Momentum_VL_Min	1	-0.655963	0.557036	-0.206195	0.329721	0.0579892
	ML_D_UPPER_Body_Ang_Momentum_VL_Max	-0.655963	1	-0.550631	0.404036	-0.176451	0.160158
	ML_ND_UPPER_Body_Ang_Momentum_VL_Min	0.557036	-0.550631	1	-0.529353	0.0964295	-0.0711114
	ML_ND_UPPER_Body_Ang_Momentum_VL_Max	-0.206195	0.404036	-0.529353	1	-0.104434	0.0717247
	ML_RTA_IW_VL_Min	0.329721	-0.176451	0.0964295	-0.104434	1	-0.50154
	ML_RTA_IW_VL_Max	0.0579892	0.160158	-0.0711114	0.0717247	-0.50154	1
a. The covariance matrix has 58 degrees of freedom.
Analysis 1
Box's Test of Equality of Covariance Matrices
Log Determinants
FALLS	Rank	Log Determinant
Recovery	1	-1.07694
Fall	1	0.391004
Pooled within-groups	1	-0.337751
The ranks and natural logarithms of determinants printed are those of the group covariance matrices.
Test Results
Box's M		14.9821
F	Approx.	14.7112
	df1	1
	df2	7248.69
	Sig.	0.000126363
Tests null hypothesis of equal population covariance matrices.
Stepwise Statistics
Variables Entered/Removeda,b,c,d
Step	Entered	Wilks' Lambda
		Statistic	df1	df2	df3	Exact F
						Statistic	df1	df2	Sig.
1	ML_ND_UPPER_Body_Ang_Momentum_VL_Min	0.875304	1	1	58	8.26267	1	58	0.00564871
At each step, the variable that minimizes the overall Wilks' Lambda is entered.
a. Maximum number of steps is 12.
b. Maximum significance of F to enter is .05.
c. Minimum significance of F to remove is .10.
d. F level, tolerance, or VIN insufficient for further computation.
Variables in the Analysis
Step		Tolerance	Sig. of F to Remove
1	ML_ND_UPPER_Body_Ang_Momentum_VL_Min	1	0.00564871
Variables Not in the Analysis
Step		Tolerance	Min. Tolerance	Sig. of F to Enter	Wilks' Lambda
0	ML_D_UPPER_Body_Ang_Momentum_VL_Min	1	1	0.0702869	0.944618
	ML_D_UPPER_Body_Ang_Momentum_VL_Max	1	1	0.0896311	0.951134
	ML_ND_UPPER_Body_Ang_Momentum_VL_Min	1	1	0.00564871	0.875304
	ML_ND_UPPER_Body_Ang_Momentum_VL_Max	1	1	0.980708	0.99999
	ML_RTA_IW_VL_Min	1	1	0.0369057	0.927068
	ML_RTA_IW_VL_Max	1	1	0.198119	0.971609
1	ML_D_UPPER_Body_Ang_Momentum_VL_Min	0.689711	0.689711	0.78721	0.874176
	ML_D_UPPER_Body_Ang_Momentum_VL_Max	0.696806	0.696806	0.873935	0.874914
	ML_ND_UPPER_Body_Ang_Momentum_VL_Max	0.719785	0.719785	0.0964928	0.833539
	ML_RTA_IW_VL_Min	0.990701	0.990701	0.0886561	0.831535
	ML_RTA_IW_VL_Max	0.994943	0.994943	0.311839	0.859601
Wilks' Lambda
Step	Number of Variables	Lambda	df1	df2	df3	Exact F
						Statistic	df1	df2	Sig.
1	1	0.875304	1	1	58	8.26267	1	58	0.00564871
Summary of Canonical Discriminant Functions
Eigenvalues
Function	Eigenvalue	% of Variance	Cumulative %	Canonical Correlation
1	.142a	100	100	0.353123
a. First 1 canonical discriminant functions were used in the analysis.
Wilks' Lambda
Test of Function(s)	Wilks' Lambda	Chi-square	df	Sig.
1	0.875304	7.65806	1	0.00565193
Standardized Canonical Discriminant Function Coefficients
	Function
	1
ML_ND_UPPER_Body_Ang_Momentum_VL_Min	1
Structure Matrix
	Function
	1
ML_ND_UPPER_Body_Ang_Momentum_VL_Min	1
ML_D_UPPER_Body_Ang_Momentum_VL_Mina	0.557036
ML_D_UPPER_Body_Ang_Momentum_VL_Maxa	-0.550631
ML_ND_UPPER_Body_Ang_Momentum_VL_Maxa	-0.529353
ML_RTA_IW_VL_Mina	0.0964295
ML_RTA_IW_VL_Maxa	-0.0711114
Pooled within-groups correlations between discriminating variables and standardized canonical discriminant functions Variables ordered by absolute size of correlation within function.
a. This variable not used in the analysis.
Canonical Discriminant Function Coefficients
	Function
	1
ML_ND_UPPER_Body_Ang_Momentum_VL_Min	1.18397
(Constant)	1.20718
Unstandardized coefficients
Functions at Group Centroids
FALLS	Function
	1
Recovery	0.262403
Fall	-0.524807
Unstandardized canonical discriminant functions evaluated at group means
Classification Statistics
Classification Processing Summary
Processed		120
Excluded	Missing or out-of-range group codes	0
	At least one missing discriminating variable	60
Used in Output		60
Prior Probabilities for Groups
FALLS	Prior	Cases Used in Analysis
		Unweighted	Weighted
Recovery	0.5	40	40
Fall	0.5	20	20
Total	1	60	60
Classification Function Coefficients
	FALLS
	Recovery	Fall
ML_ND_UPPER_Body_Ang_Momentum_VL_Min	-1.11859	-2.05062
(Constant)	-1.13945	-2.19303
Fisher's linear discriminant functions
Casewise Statistics
Case Number		Actual Group	Highest Group					Second Highest Group			Discriminant Scores
			Predicted Group	P(D>d | G=g)		P(G=g | D=d)	Squared Mahalanobis Distance to Centroid	Group	P(G=g | D=d)	Squared Mahalanobis Distance to Centroid	Function 1
				p	df
Original	1	0	0	0.892641	1	0.602548	0.0182149	1	0.397452	0.850403	0.397366
	2	0	1**	0.228684	1	0.778588	1.44903	0	0.221412	3.96394	-1.72856
	3	0	1**	0.856171	1	0.611241	0.0328517	0	0.388759	0.937916	-0.706057
	4	0	0	0.685595	1	0.652159	0.163896	1	0.347841	1.42099	0.667244
	5	1	0**	0.992444	1	0.578667	8.96765e-05	1	0.421333	0.634699	0.271873
	6	0	0	0.643422	1	0.662457	0.214294	1	0.337543	1.56282	0.725323
	7	1	0**	0.979928	1	0.581675	0.000632954	1	0.418325	0.659943	0.287562
	8	1	1	0.579838	1	0.678234	0.306497	0	0.321766	1.79783	-1.07843
	9	1	1	0.168581	1	0.801176	1.89551	0	0.198824	4.68284	-1.90158
	10	1	1	0.000100348	1	0.966815	15.1301	0	0.0331853	21.8739	-4.41456
	11	0	0	0.508234	1	0.696495	0.437701	1	0.303505	2.09902	0.923993
	12	0	0	0.70865	1	0.646572	0.139629	1	0.353428	1.34764	0.636073
	13	1	1	0.813583	1	0.531015	0.0556046	0	0.468985	0.304046	-0.289001
	14	1	1	0.999334	1	0.577009	6.96132e-07	0	0.422991	0.621014	-0.525641
	15	0	0	0.426641	1	0.718219	0.63195	1	0.281781	2.50324	1.05736
	16	1	0**	0.689613	1	0.651184	0.159505	1	0.348816	1.408	0.661784
	17	0	0	0.669873	1	0.655986	0.181751	1	0.344014	1.47266	0.688726
	18	0	0	0.611176	1	0.670415	0.258466	1	0.329585	1.6786	0.770799
	19	0	1**	0.827266	1	0.534464	0.0476151	0	0.465536	0.323763	-0.306598
	20	0	1**	0.746741	1	0.513904	0.10429	0	0.486096	0.215547	-0.201867
	21	0	1**	0.576641	1	0.679036	0.311696	0	0.320964	1.81039	-1.0831
	22	1	1	0.00537113	1	0.924237	7.75004	0	0.0757631	12.7528	-3.3087
	23	1	1	0.0429892	1	0.870233	4.09583	0	0.129767	7.90186	-2.54862
	24	0	0	0.579314	1	0.678365	0.307345	1	0.321635	1.79988	0.816791
	25	0	0	0.362135	1	0.73638	0.830477	1	0.26362	2.88495	1.17371
	26	0	0	0.929493	1	0.593754	0.0078293	1	0.406246	0.766839	0.350887
	27	0	1**	0.732251	1	0.510128	0.117055	0	0.489872	0.198094	-0.182674
	28	0	1**	0.694836	1	0.500257	0.1539	0	0.499743	0.155953	-0.132506
	29	0	0	0.579137	1	0.67841	0.307631	1	0.32159	1.80058	0.817049
	30	0	1**	0.697653	1	0.649234	0.150925	0	0.350766	1.38227	-0.913297
	31	0	0	0.820227	1	0.532692	0.0516437	1	0.467308	0.313553	0.0351509
	32	0	0	0.885114	1	0.604343	0.0208774	1	0.395657	0.868065	0.406893
	33	0	1**	0.865979	1	0.544133	0.0284828	0	0.455867	0.38247	-0.356038
	34	0	0	0.488033	1	0.701768	0.480859	1	0.298232	2.19233	0.955843
	35	0	0	0.774647	1	0.521105	0.0819688	1	0.478895	0.250909	-0.0238985
	36	0	0	0.677085	1	0.654229	0.173425	1	0.345771	1.44878	0.678847
	37	0	0	0.459252	1	0.709395	0.547717	1	0.290605	2.33261	1.00248
	38	1	0**	0.922062	1	0.557947	0.00957189	1	0.442053	0.475237	0.164567
	39	0	0	0.961719	1	0.5676	0.00230368	1	0.4324	0.546437	0.214407
	40	1	0**	0.887828	1	0.603696	0.0198959	1	0.396304	0.861673	0.403456
	41	1	0**	0.831025	1	0.617236	0.0455343	1	0.382764	1.0012	0.475791
	42	1	0**	0.669714	1	0.656024	0.181937	1	0.343976	1.47319	0.688944
	43	0	1**	0.886493	1	0.604014	0.0203755	0	0.395986	0.864813	-0.66755
	44	0	0	0.815942	1	0.531611	0.0541807	1	0.468389	0.307407	0.029636
	45	0	0	0.788146	1	0.627472	0.0722102	1	0.372528	1.11499	0.531123
	46	1	0**	0.827401	1	0.6181	0.0475397	1	0.3819	1.01052	0.480439
	47	0	0	0.611497	1	0.670336	0.258001	1	0.329664	1.67741	0.770341
	48	1	1	0.839004	1	0.615333	0.0412773	0	0.384667	0.980849	-0.727975
	49	1	1	0.722042	1	0.507453	0.126544	0	0.492547	0.186175	-0.169076
	50	1	0**	0.682965	1	0.652799	0.166808	1	0.347201	1.42953	0.670825
	51	0	1**	0.755474	1	0.635297	0.0969883	0	0.364703	1.20701	-0.836236
	52	0	0	0.476877	1	0.704708	0.505997	1	0.295292	2.24564	0.973738
	53	0	0	0.538225	1	0.68877	0.378839	1	0.31123	1.96759	0.877903
	54	0	0	0.79105	1	0.626778	0.0701971	1	0.373222	1.10704	0.527351
	55	0	0	0.647116	1	0.661551	0.209556	1	0.338449	1.54998	0.720176
	56	0	0	0.754632	1	0.635499	0.0976795	1	0.364501	1.20944	0.574941
	57	1	0**	0.846124	1	0.539189	0.0376615	1	0.460811	0.35182	0.0683377
	58	1	0**	0.974905	1	0.582881	0.000989563	1	0.417119	0.670217	0.293861
	59	0	1**	0.913428	1	0.555833	0.011819	0	0.444167	0.460356	-0.416092
	60	0	0	0.6426	1	0.662659	0.215358	1	0.337341	1.56569	0.72647
Cross-validatedb	1	0	0	0.890836	1	0.600749	0.0188367	1	0.399251	0.83601
	2	0	1**	0.215904	1	0.808102	1.53139	0	0.191898	4.40684
	3	0	1**	0.856218	1	0.616938	0.0328298	0	0.383062	0.985973
	4	0	0	0.680175	1	0.649151	0.169929	1	0.350849	1.40055
	5	1	0**	0.992466	1	0.586509	8.91574e-05	1	0.413491	0.699196
	6	0	0	0.637232	1	0.659186	0.222381	1	0.340814	1.54172
	7	1	0**	0.979982	1	0.589853	0.000629582	1	0.410147	0.727343
	8	1	1	0.562368	1	0.672728	0.33562	0	0.327272	1.77672
	9	1	1	0.143725	1	0.788219	2.13762	0	0.211781	4.76606
	10	1	1	1.88157e-06	1	0.969555	22.7123	0	0.0304447	29.6342
	11	0	0	0.499487	1	0.692418	0.456026	1	0.307582	2.07892
	12	0	0	0.703647	1	0.643707	0.144706	1	0.356293	1.32768
	13	1	1	0.805533	1	0.529777	0.0606106	0	0.470223	0.299106
	14	1	1	0.999305	1	0.575702	7.58039e-07	0	0.424298	0.610307
	15	0	0	0.416315	1	0.713735	0.660695	1	0.286265	2.48788
	16	1	0**	0.688361	1	0.669578	0.160865	1	0.330422	1.57342
	17	0	0	0.664167	1	0.652879	0.188501	1	0.347121	1.45194
	18	0	0	0.604387	1	0.666945	0.26843	1	0.333055	1.65723
	19	0	1**	0.828254	1	0.536133	0.0470636	0	0.463867	0.336634
	20	0	1**	0.748396	1	0.515096	0.102884	0	0.484904	0.223686
	21	0	1**	0.573747	1	0.691793	0.316453	0	0.308207	1.93348
	22	1	1	0.00172573	1	0.915431	9.82055	0	0.0845687	14.5842
	23	1	1	0.0281603	1	0.856375	4.81822	0	0.143625	8.38923
	24	0	0	0.571926	1	0.674701	0.319471	1	0.325299	1.77852
	25	0	0	0.350583	1	0.73166	0.871346	1	0.26834	2.87747
	26	0	0	0.928309	1	0.592139	0.00809508	1	0.407861	0.753722
	27	0	1**	0.734033	1	0.511257	0.115441	0	0.488743	0.20551
	28	0	1**	0.696949	1	0.501251	0.151665	0	0.498749	0.161671
	29	0	0	0.571746	1	0.674744	0.31977	1	0.325256	1.77921
	30	0	1**	0.696594	1	0.658447	0.152039	0	0.341553	1.4648
	31	0	0	0.817185	1	0.531831	0.0534382	1	0.468169	0.308428
	32	0	0	0.88318	1	0.602504	0.021591	1	0.397496	0.853414
	33	0	1**	0.866681	1	0.546107	0.0281823	0	0.453893	0.398091
	34	0	0	0.478896	1	0.697583	0.501377	1	0.302417	2.173
	35	0	0	0.770813	1	0.520249	0.0848626	1	0.479751	0.246941
	36	0	0	0.671512	1	0.651167	0.179839	1	0.348833	1.42818
	37	0	0	0.449557	1	0.705063	0.571769	1	0.294937	2.31482
	38	1	0**	0.922401	1	0.563716	0.0094887	1	0.436284	0.522002
	39	0	0	0.961077	1	0.566437	0.00238165	1	0.433563	0.537037
	40	1	0**	0.887919	1	0.614596	0.0198635	1	0.385404	0.953207
	41	1	0**	0.830946	1	0.630046	0.0455774	1	0.369954	1.11041
	42	1	0**	0.668202	1	0.675305	0.183712	1	0.324695	1.64827
	43	0	1**	0.886605	1	0.609164	0.0203352	0	0.390836	0.907931
	44	0	0	0.812826	1	0.530752	0.0560659	1	0.469248	0.302396
	45	0	0	0.784547	1	0.62509	0.0747465	1	0.37491	1.09716
	46	1	0**	0.827306	1	0.631039	0.0475929	1	0.368961	1.12094
	47	0	0	0.604714	1	0.666867	0.267944	1	0.333133	1.65604
	48	1	1	0.832038	1	0.612976	0.0449817	0	0.387024	0.964661
	49	1	1	0.710162	1	0.505659	0.138115	0	0.494341	0.183386
	50	1	0**	0.681629	1	0.671486	0.168298	1	0.328514	1.59812
	51	0	1**	0.754979	1	0.643093	0.0973949	0	0.356907	1.27502
	52	0	0	0.467523	1	0.700464	0.527824	1	0.299536	2.22684
	53	0	0	0.530055	1	0.684863	0.394286	1	0.315137	1.94671
	54	0	0	0.787502	1	0.624413	0.0726601	1	0.375587	1.0893
	55	0	0	0.640994	1	0.658303	0.217445	1	0.341697	1.52892
	56	0	0	0.750447	1	0.632916	0.101156	1	0.367084	1.19065
	57	1	0**	0.846957	1	0.54343	0.03725	1	0.45657	0.385569
	58	1	0**	0.974969	1	0.591196	0.000984476	1	0.408804	0.738805
	59	0	1**	0.913825	1	0.558248	0.0117105	0	0.441752	0.479823
	60	0	0	0.636395	1	0.659383	0.223489	1	0.340617	1.54458
For the original data, squared Mahalanobis distance is based on canonical functions. For the cross-validated data, squared Mahalanobis distance is based on observations.
**. Misclassified case
b. Cross validation is done only for those cases in the analysis. In cross validation, each case is classified by the functions derived from all cases other than that case.
Classification Resultsa,c
FALLS			Predicted Group Membership		Total
			Recovery	Fall
Original	Count	Recovery	28	12	40
		Fall	11	9	20
	%	Recovery	70	30	100
		Fall	55	45	100
Cross-validatedb	Count	Recovery	28	12	40
		Fall	11	9	20
	%	Recovery	70	30	100
		Fall	55	45	100
a. 61.7% of original grouped cases correctly classified.
b. Cross validation is done only for those cases in the analysis. In cross validation, each case is classified by the functions derived from all cases other than that case.
c. 61.7% of cross-validated grouped cases correctly classified.

## Sheet: LDA Model 4
NEW FILE.
DATASET NAME DataSet2 WINDOW=FRONT.
GET DATA
/TYPE=XLSX
/FILE='C:\Users\aouattas\Box Sync\UNO PhD in Motor Control and Development\Summer 2021\COMPS\Matlab\COMPS_2021_RecoverySpecificityDATA_AOEdited_30Aug21.xlsx'
/SHEET=name 'COMPS 2021'
/CELLRANGE=FULL
/READNAMES=ON
/DATATYPEMIN PERCENTAGE=95.0
/HIDDEN IGNORE=YES.
EXECUTE.
DATASET NAME DataSet3 WINDOW=FRONT.
DATASET ACTIVATE DataSet1.
DATASET CLOSE DataSet2.
DATASET ACTIVATE DataSet3.
DISCRIMINANT
/GROUPS=FALLS(0 1)
/VARIABLES=AP_D_UPPER_Body_Ang_Momentum_VL_Min AP_D_UPPER_Body_Ang_Momentum_VL_Max
AP_ND_UPPER_Body_Ang_Momentum_VL_Min AP_ND_UPPER_Body_Ang_Momentum_VL_Max AP_RTA_IW_VL_Min
AP_RTA_IW_VL_Max
/ANALYSIS ALL
/METHOD=WILKS
/PIN=.05
/POUT=.10
/PRIORS EQUAL
/HISTORY
/STATISTICS=MEAN STDDEV UNIVF BOXM COEFF RAW CORR COV TABLE CROSSVALID
/PLOT=CASES
/CLASSIFY=NONMISSING POOLED.
Discriminant
Notes
Output Created		31-AUG-2021 01:06:00
Comments
Input	Active Dataset	DataSet3
	Filter	<none>
	Weight	<none>
	Split File	<none>
	N of Rows in Working Data File	120
Missing Value Handling	Definition of Missing	User-defined missing values are treated as missing in the analysis phase.
	Cases Used	In the analysis phase, cases with no user- or system-missing values for any predictor variable are used. Cases with user-, system-missing, or out-of-range values for the grouping variable are always excluded.
Syntax		DISCRIMINANT /GROUPS=FALLS(0 1) /VARIABLES=AP_D_UPPER_Body_Ang_Momentum_VL_Min AP_D_UPPER_Body_Ang_Momentum_VL_Max AP_ND_UPPER_Body_Ang_Momentum_VL_Min AP_ND_UPPER_Body_Ang_Momentum_VL_Max AP_RTA_IW_VL_Min AP_RTA_IW_VL_Max /ANALYSIS ALL /METHOD=WILKS /PIN=.05 /POUT=.10 /PRIORS EQUAL /HISTORY /STATISTICS=MEAN STDDEV UNIVF BOXM COEFF RAW CORR COV TABLE CROSSVALID /PLOT=CASES /CLASSIFY=NONMISSING PO…
Resources	Processor Time	00:00:01.61
	Elapsed Time	00:00:01.43
[DataSet3]
Analysis Case Processing Summary
Unweighted Cases		N	Percent
Valid		60	50
Excluded	Missing or out-of-range group codes	0	0
	At least one missing discriminating variable	0	0
	Both missing or out-of-range group codes and at least one missing discriminating variable	60	50
	Total	60	50
Total		120	100
Group Statistics
FALLS		Mean	Std. Deviation	Valid N (listwise)
				Unweighted	Weighted
Recovery	AP_D_UPPER_Body_Ang_Momentum_VL_Min	-0.41427	0.310823	40	40
	AP_D_UPPER_Body_Ang_Momentum_VL_Max	0.700677	0.605586	40	40
	AP_ND_UPPER_Body_Ang_Momentum_VL_Min	-0.685353	0.714603	40	40
	AP_ND_UPPER_Body_Ang_Momentum_VL_Max	0.624031	0.606368	40	40
	AP_RTA_IW_VL_Min	-2.02043	0.81179	40	40
	AP_RTA_IW_VL_Max	3.14952	1.72133	40	40
Fall	AP_D_UPPER_Body_Ang_Momentum_VL_Min	-1.2995	2.47511	20	20
	AP_D_UPPER_Body_Ang_Momentum_VL_Max	0.933685	0.715688	20	20
	AP_ND_UPPER_Body_Ang_Momentum_VL_Min	-1.34123	3.1751	20	20
	AP_ND_UPPER_Body_Ang_Momentum_VL_Max	1.05176	0.893771	20	20
	AP_RTA_IW_VL_Min	-2.51355	1.4818	20	20
	AP_RTA_IW_VL_Max	4.14225	1.08229	20	20
Total	AP_D_UPPER_Body_Ang_Momentum_VL_Min	-0.709345	1.48788	60	60
	AP_D_UPPER_Body_Ang_Momentum_VL_Max	0.778346	0.647793	60	60
	AP_ND_UPPER_Body_Ang_Momentum_VL_Min	-0.903979	1.91866	60	60
	AP_ND_UPPER_Body_Ang_Momentum_VL_Max	0.766607	0.735961	60	60
	AP_RTA_IW_VL_Min	-2.1848	1.09438	60	60
	AP_RTA_IW_VL_Max	3.48043	1.59953	60	60
Tests of Equality of Group Means
	Wilks' Lambda	F	df1	df2	Sig.
AP_D_UPPER_Body_Ang_Momentum_VL_Min	0.920006	5.04307	1	58	0.0285501
AP_D_UPPER_Body_Ang_Momentum_VL_Max	0.970761	1.74692	1	58	0.191454
AP_ND_UPPER_Body_Ang_Momentum_VL_Min	0.973592	1.57321	1	58	0.214772
AP_ND_UPPER_Body_Ang_Momentum_VL_Max	0.923667	4.79321	1	58	0.0326096
AP_RTA_IW_VL_Min	0.954116	2.78924	1	58	0.100288
AP_RTA_IW_VL_Max	0.912952	5.5302	1	58	0.0221088
Pooled Within-Groups Matricesa
		AP_D_UPPER_Body_Ang_Momentum_VL_Min	AP_D_UPPER_Body_Ang_Momentum_VL_Max	AP_ND_UPPER_Body_Ang_Momentum_VL_Min	AP_ND_UPPER_Body_Ang_Momentum_VL_Max	AP_RTA_IW_VL_Min	AP_RTA_IW_VL_Max
Covariance	AP_D_UPPER_Body_Ang_Momentum_VL_Min	2.07182	-0.0731015	2.23543	0.0164946	0.355003	-0.161067
	AP_D_UPPER_Body_Ang_Momentum_VL_Max	-0.0731015	0.41439	-0.00824269	0.143589	-0.0609918	0.323789
	AP_ND_UPPER_Body_Ang_Momentum_VL_Min	2.23543	-0.00824269	3.64585	0.160519	0.530196	-0.196384
	AP_ND_UPPER_Body_Ang_Momentum_VL_Max	0.0164946	0.143589	0.160519	0.50892	0.0780728	0.140138
	AP_RTA_IW_VL_Min	0.355003	-0.0609918	0.530196	0.0780728	1.16241	-0.764841
	AP_RTA_IW_VL_Max	-0.161067	0.323789	-0.196384	0.140138	-0.764841	2.37607
Correlation	AP_D_UPPER_Body_Ang_Momentum_VL_Min	1	-0.0788943	0.813367	0.0160635	0.228758	-0.0725943
	AP_D_UPPER_Body_Ang_Momentum_VL_Max	-0.0788943	1	-0.00670603	0.312675	-0.0878793	0.326308
	AP_ND_UPPER_Body_Ang_Momentum_VL_Min	0.813367	-0.00670603	1	0.117842	0.257547	-0.0667232
	AP_ND_UPPER_Body_Ang_Momentum_VL_Max	0.0160635	0.312675	0.117842	1	0.101507	0.127439
	AP_RTA_IW_VL_Min	0.228758	-0.0878793	0.257547	0.101507	1	-0.460216
	AP_RTA_IW_VL_Max	-0.0725943	0.326308	-0.0667232	0.127439	-0.460216	1
a. The covariance matrix has 58 degrees of freedom.
Analysis 1
Box's Test of Equality of Covariance Matrices
Log Determinants
FALLS	Rank	Log Determinant
Recovery	1	1.0862
Fall	1	0.158157
Pooled within-groups	1	0.865446
The ranks and natural logarithms of determinants printed are those of the group covariance matrices.
Test Results
Box's M		4.82929
F	Approx.	4.73547
	df1	1
	df2	7248.69
	Sig.	0.029579
Tests null hypothesis of equal population covariance matrices.
Stepwise Statistics
Variables Entered/Removeda,b,c,d
Step	Entered	Wilks' Lambda
		Statistic	df1	df2	df3	Exact F
						Statistic	df1	df2	Sig.
1	AP_RTA_IW_VL_Max	0.912952	1	1	58	5.5302	1	58	0.0221088
At each step, the variable that minimizes the overall Wilks' Lambda is entered.
a. Maximum number of steps is 12.
b. Maximum significance of F to enter is .05.
c. Minimum significance of F to remove is .10.
d. F level, tolerance, or VIN insufficient for further computation.
Variables in the Analysis
Step		Tolerance	Sig. of F to Remove
1	AP_RTA_IW_VL_Max	1	0.0221088
Variables Not in the Analysis
Step		Tolerance	Min. Tolerance	Sig. of F to Enter	Wilks' Lambda
0	AP_D_UPPER_Body_Ang_Momentum_VL_Min	1	1	0.0285501	0.920006
	AP_D_UPPER_Body_Ang_Momentum_VL_Max	1	1	0.191454	0.970761
	AP_ND_UPPER_Body_Ang_Momentum_VL_Min	1	1	0.214772	0.973592
	AP_ND_UPPER_Body_Ang_Momentum_VL_Max	1	1	0.0326096	0.923667
	AP_RTA_IW_VL_Min	1	1	0.100288	0.954116
	AP_RTA_IW_VL_Max	1	1	0.0221088	0.912952
1	AP_D_UPPER_Body_Ang_Momentum_VL_Min	0.99473	0.99473	0.0536299	0.85472
	AP_D_UPPER_Body_Ang_Momentum_VL_Max	0.893523	0.893523	0.580729	0.908036
	AP_ND_UPPER_Body_Ang_Momentum_VL_Min	0.995548	0.995548	0.30192	0.895894
	AP_ND_UPPER_Body_Ang_Momentum_VL_Max	0.983759	0.983759	0.0764187	0.86361
	AP_RTA_IW_VL_Min	0.788202	0.788202	0.533048	0.906695
Wilks' Lambda
Step	Number of Variables	Lambda	df1	df2	df3	Exact F
						Statistic	df1	df2	Sig.
1	1	0.912952	1	1	58	5.5302	1	58	0.0221088
Summary of Canonical Discriminant Functions
Eigenvalues
Function	Eigenvalue	% of Variance	Cumulative %	Canonical Correlation
1	.095a	100	100	0.29504
a. First 1 canonical discriminant functions were used in the analysis.
Wilks' Lambda
Test of Function(s)	Wilks' Lambda	Chi-square	df	Sig.
1	0.912952	5.23666	1	0.0221157
Standardized Canonical Discriminant Function Coefficients
	Function
	1
AP_RTA_IW_VL_Max	1
Structure Matrix
	Function
	1
AP_RTA_IW_VL_Max	1
AP_RTA_IW_VL_Mina	-0.460216
AP_D_UPPER_Body_Ang_Momentum_VL_Maxa	0.326308
AP_ND_UPPER_Body_Ang_Momentum_VL_Maxa	0.127439
AP_D_UPPER_Body_Ang_Momentum_VL_Mina	-0.0725943
AP_ND_UPPER_Body_Ang_Momentum_VL_Mina	-0.0667232
Pooled within-groups correlations between discriminating variables and standardized canonical discriminant functions Variables ordered by absolute size of correlation within function.
a. This variable not used in the analysis.
Canonical Discriminant Function Coefficients
	Function
	1
AP_RTA_IW_VL_Max	0.64874
(Constant)	-2.2579
Unstandardized coefficients
Functions at Group Centroids
FALLS	Function
	1
Recovery	-0.214674
Fall	0.429348
Unstandardized canonical discriminant functions evaluated at group means
Classification Statistics
Classification Processing Summary
Processed		120
Excluded	Missing or out-of-range group codes	0
	At least one missing discriminating variable	60
Used in Output		60
Prior Probabilities for Groups
FALLS	Prior	Cases Used in Analysis
		Unweighted	Weighted
Recovery	0.5	40	40
Fall	0.5	20	20
Total	1	60	60
Classification Function Coefficients
	FALLS
	Recovery	Fall
AP_RTA_IW_VL_Max	1.32552	1.74332
(Constant)	-2.78053	-4.30379
Fisher's linear discriminant functions
Casewise Statistics
Case Number		Actual Group	Highest Group					Second Highest Group			Discriminant Scores
			Predicted Group	P(D>d | G=g)		P(G=g | D=d)	Squared Mahalanobis Distance to Centroid	Group	P(G=g | D=d)	Squared Mahalanobis Distance to Centroid	Function 1
				p	df
Original	1	0	0	0.838876	1	0.519099	0.0413436	1	0.480901	0.194209	-0.0113428
	2	0	1**	0.0922507	1	0.784432	2.83465	0	0.215568	5.41803	2.11299
	3	0	1**	0.236629	1	0.72503	1.40056	0	0.27497	3.33967	1.6128
	4	0	0	0.865404	1	0.524536	0.0287299	1	0.475464	0.225173	-0.0451752
	5	1	0**	0.948595	1	0.54137	0.00415661	1	0.45863	0.335879	-0.150202
	6	0	0	0.00303	1	0.892516	8.78931	1	0.107484	13.0227	-3.17935
	7	1	0**	0.680128	1	0.616071	0.169982	1	0.383929	1.11579	-0.626963
	8	1	0**	0.53425	1	0.647407	0.386302	1	0.352593	1.60163	-0.836206
	9	1	0**	0.86321	1	0.57892	0.0296838	1	0.42108	0.666366	-0.386964
	10	1	1	0.991	1	0.549863	0.000127231	0	0.450137	0.400363	0.418069
	11	0	0	0.146241	1	0.75825	2.11103	1	0.24175	4.39724	-1.66761
	12	0	0	0.240317	1	0.72384	1.37874	1	0.27616	3.30592	-1.38887
	13	1	0**	0.989653	1	0.549594	0.000168178	1	0.450406	0.398229	-0.201706
	14	1	1	0.553082	1	0.643224	0.351824	0	0.356776	1.53059	1.0225
	15	0	0	0.786832	1	0.594245	0.0731306	1	0.405755	0.836217	-0.485101
	16	1	1	0.730772	1	0.605632	0.118404	0	0.394368	0.976384	0.773447
	17	0	1**	0.319376	1	0.700286	0.991499	0	0.299714	2.68882	1.42509
	18	0	1**	0.408322	1	0.676972	0.683682	0	0.323028	2.16347	1.2562
	19	0	1**	0.646743	1	0.623054	0.210031	0	0.376946	1.2151	0.88764
	20	0	1**	0.458538	1	0.664802	0.549461	0	0.335198	1.919	1.1706
	21	0	1**	0.759796	1	0.599718	0.0934826	0	0.400282	0.902066	0.735097
	22	1	1	0.452842	1	0.666154	0.563528	0	0.333846	1.94521	1.18003
	23	1	1	0.231703	1	0.726636	1.43037	0	0.273364	3.38562	1.62533
	24	0	0	0.983403	1	0.548345	0.000432745	1	0.451655	0.388403	-0.193872
	25	0	0	0.018031	1	0.849474	5.59314	1	0.150526	9.05411	-2.57966
	26	0	0	0.7604	1	0.502746	0.0929981	1	0.497254	0.114966	0.0902817
	27	0	0	0.381772	1	0.683665	0.764988	1	0.316335	2.30632	-1.08931
	28	0	1**	0.733171	1	0.605142	0.11622	0	0.394858	0.970092	0.770259
	29	0	0	0.330259	1	0.697284	0.947884	1	0.302716	2.61668	-1.18827
	30	0	0	0.926862	1	0.566233	0.00842616	1	0.433767	0.541426	-0.306468
	31	0	0	0.72568	1	0.606675	0.123115	1	0.393325	0.989826	-0.565552
	32	0	0	0.67891	1	0.616324	0.171355	1	0.383676	1.11931	-0.628625
	33	0	0	0.322709	1	0.699362	0.977935	1	0.300638	2.66646	-1.20358
	34	0	0	0.317314	1	0.700861	0.999984	1	0.299139	2.70278	-1.21467
	35	0	1**	0.820247	1	0.515256	0.0516324	0	0.484744	0.173718	0.202121
	36	0	1**	0.797797	1	0.592034	0.0656383	0	0.407966	0.8104	0.685548
	37	0	0	0.971139	1	0.545891	0.00130896	1	0.454109	0.369473	-0.178495
	38	1	1	0.960478	1	0.55954	0.0024556	0	0.44046	0.481048	0.478902
	39	0	0	0.751117	1	0.50078	0.100595	1	0.49922	0.106835	0.102492
	40	1	0**	0.949064	1	0.541465	0.004081	1	0.458535	0.336562	-0.150791
	41	1	0**	0.831693	1	0.51762	0.0451692	1	0.48238	0.186185	-0.00214365
	42	1	1	0.96777	1	0.558088	0.0016326	0	0.441912	0.468442	0.469754
	43	0	1**	0.877165	1	0.526934	0.0238899	0	0.473066	0.23957	0.274785
	44	0	0	0.822259	1	0.587116	0.0504631	1	0.412884	0.754574	-0.439314
	45	0	0	0.346832	1	0.692801	0.885015	1	0.307199	2.51151	-1.15543
	46	1	1	0.73529	1	0.604709	0.11431	0	0.395291	0.964559	0.767446
	47	0	0	0.247993	1	0.721393	1.33458	1	0.278607	3.23734	-1.36991
	48	1	0**	0.894902	1	0.530538	0.0174514	1	0.469462	0.262061	-0.0825705
	49	1	1	0.318762	1	0.700457	0.994019	0	0.299543	2.69297	1.42635
	50	1	1	0.707498	1	0.610409	0.140789	0	0.389591	1.03885	0.804567
	51	0	0	0.489855	1	0.657485	0.476844	1	0.342515	1.78105	-0.905213
	52	0	0	0.833181	1	0.517926	0.0443624	1	0.482074	0.187834	-0.0040503
	53	0	0	0.926283	1	0.566349	0.00856032	1	0.433651	0.542498	-0.307196
	54	0	0	0.584318	1	0.636388	0.299306	1	0.363612	1.41875	-0.761763
	55	0	1**	0.863001	1	0.524045	0.0297753	0	0.475955	0.222281	0.256793
	56	0	0	0.604483	1	0.632037	0.268288	1	0.367963	1.35021	-0.732639
	57	1	1	0.628918	1	0.626822	0.23353	0	0.373178	1.27074	0.912598
	58	1	1	0.473888	1	0.661192	0.512897	0	0.338808	1.85012	1.14552
	59	0	0	0.892999	1	0.530152	0.0180929	1	0.469848	0.259603	-0.0801644
	60	0	1**	0.278983	1	0.711895	1.17204	0	0.288105	2.98125	1.51195
Cross-validatedb	1	0	0	0.836154	1	0.51852	0.0427724	1	0.48148	0.191
	2	0	1**	0.0792134	1	0.825902	3.08097	0	0.174098	6.19468
	3	0	1**	0.226484	1	0.750864	1.46281	0	0.249136	3.66926
	4	0	0	0.863136	1	0.523943	0.0297161	1	0.476057	0.221403
	5	1	0**	0.948883	1	0.54536	0.00411	1	0.45464	0.367992
	6	0	0	0.00103797	1	0.900018	10.7586	1	0.0999823	15.1534
	7	1	0**	0.679664	1	0.630605	0.170504	1	0.369395	1.24013
	8	1	0**	0.53177	1	0.668771	0.391007	1	0.331229	1.79627
	9	1	0**	0.863563	1	0.587221	0.0295291	1	0.412779	0.734508
	10	1	1	0.990609	1	0.549008	0.000138546	0	0.450992	0.393461
	11	0	0	0.132154	1	0.752314	2.26702	1	0.247686	4.48901
	12	0	0	0.226777	1	0.718003	1.46096	1	0.281997	3.33011
	13	1	0**	0.989705	1	0.554363	0.000166481	1	0.445637	0.4368
	14	1	1	0.534635	1	0.637411	0.385573	0	0.362589	1.51387
	15	0	0	0.783211	1	0.592324	0.0757005	1	0.407676	0.822864
	16	1	1	0.719251	1	0.602574	0.129211	0	0.397426	0.961616
	17	0	1**	0.311797	1	0.720656	1.02305	0	0.279344	2.91848
	18	0	1**	0.403247	1	0.692849	0.698622	0	0.307151	2.32557
	19	0	1**	0.64603	1	0.630976	0.210942	0	0.369024	1.28375
	20	0	1**	0.454682	1	0.67859	0.558955	0	0.32141	2.05355
	21	0	1**	0.759948	1	0.605195	0.09336	0	0.394805	0.947675
	22	1	1	0.431054	1	0.658298	0.619983	0	0.341702	1.93142
	23	1	1	0.206032	1	0.712676	1.59909	0	0.287324	3.41592
	24	0	0	0.983125	1	0.547514	0.000447376	1	0.452486	0.381709
	25	0	0	0.0113041	1	0.849271	6.41687	1	0.150729	9.87466
	26	0	0	0.756316	1	0.502109	0.0963	1	0.497891	0.11317
	27	0	0	0.370588	1	0.678737	0.801691	1	0.321263	2.29764
	28	0	1**	0.733182	1	0.611136	0.11621	0	0.388864	1.02039
	29	0	0	0.318127	1	0.691979	0.99663	1	0.308021	2.6154
	30	0	0	0.925634	1	0.565061	0.00871228	1	0.434939	0.53217
	31	0	0	0.720981	1	0.60436	0.127554	1	0.39564	0.974882
	32	0	0	0.67337	1	0.613686	0.177686	1	0.386314	1.10335
	33	0	0	0.310445	1	0.694004	1.02878	1	0.305996	2.6666
	34	0	0	0.304956	1	0.695466	1.0524	1	0.304534	2.704
	35	0	1**	0.821507	1	0.51615	0.0508986	0	0.48385	0.180143
	36	0	1**	0.798089	1	0.596828	0.0654445	0	0.403172	0.849974
	37	0	0	0.970655	1	0.545097	0.00135324	1	0.454903	0.363111
	38	1	1	0.958758	1	0.558494	0.00267409	0	0.441506	0.472775
	39	0	0	0.74687	1	0.500125	0.10418	1	0.499875	0.10518
	40	1	0**	0.949349	1	0.545463	0.00403529	1	0.454537	0.368745
	41	1	0**	0.83285	1	0.519851	0.0445409	1	0.480149	0.20343
	42	1	1	0.966368	1	0.557075	0.00177784	0	0.442925	0.460379
	43	0	1**	0.877964	1	0.528113	0.0235779	0	0.471887	0.248722
	44	0	0	0.819252	1	0.585406	0.0522154	1	0.414594	0.742227
	45	0	0	0.334999	1	0.687614	0.929477	1	0.312386	2.50745
	46	1	1	0.723956	1	0.601707	0.124734	0	0.398293	0.9499
	47	0	0	0.234553	1	0.715591	1.41304	1	0.284409	3.25842
	48	1	0**	0.89556	1	0.533636	0.0172324	1	0.466364	0.286729
	49	1	1	0.293761	1	0.68921	1.1023	0	0.31079	2.69516
	50	1	1	0.695022	1	0.60705	0.153702	0	0.39295	1.02356
	51	0	0	0.480753	1	0.653405	0.497155	1	0.346595	1.76523
	52	0	0	0.830361	1	0.517348	0.045898	1	0.482652	0.184741
	53	0	0	0.925046	1	0.565174	0.00885102	1	0.434826	0.533225
	54	0	0	0.577024	1	0.633048	0.31107	1	0.366952	1.4017
	55	0	1**	0.863911	1	0.525144	0.0293774	0	0.474856	0.230702
	56	0	0	0.597569	1	0.628851	0.278679	1	0.371149	1.33326
	57	1	1	0.613312	1	0.622315	0.25538	0	0.377685	1.25415
	58	1	1	0.452751	1	0.653797	0.563756	0	0.346203	1.8353
	59	0	0	0.8912	1	0.529528	0.0187105	1	0.470472	0.255209
	60	0	1**	0.270161	1	0.73474	1.21593	0	0.26526	3.25354
For the original data, squared Mahalanobis distance is based on canonical functions. For the cross-validated data, squared Mahalanobis distance is based on observations.
**. Misclassified case
b. Cross validation is done only for those cases in the analysis. In cross validation, each case is classified by the functions derived from all cases other than that case.
Classification Resultsa,c
FALLS			Predicted Group Membership		Total
			Recovery	Fall
Original	Count	Recovery	27	13	40
		Fall	8	12	20
	%	Recovery	67.5	32.5	100
		Fall	40	60	100
Cross-validatedb	Count	Recovery	27	13	40
		Fall	8	12	20
	%	Recovery	67.5	32.5	100
		Fall	40	60	100
a. 65.0% of original grouped cases correctly classified.
b. Cross validation is done only for those cases in the analysis. In cross validation, each case is classified by the functions derived from all cases other than that case.
c. 65.0% of cross-validated grouped cases correctly classified.
